# Supplementary material for: Choline consumption reduces CVD risk via body composition modification
Source: Sci Rep. 2024 Jul 12;14:16152. doi: 10.1038/s41598-024-66039-4 (PMC11245612; doi:10.1038/s41598-024-66039-4)
Supplement: Supplementary file 1 — Supplementary Information. [file 41598_2024_66039_MOESM1_ESM.zip › Table S1.xlsx]

## Sheet: Sheet1
Variables	Control Group (n = 994)	Stroke Group (n = 497)	p Value
Age (SD), year	64.398 (13.222)	64.505 (12.873)	0.8944
Sex, n (%)			0.7556
Male	504 (50.7%)	247 (49.7%)
Female	490 (49.3%)	250 (50.3%)
Race, n (%)			0.5041
Mexican American	77 (7.7%)	45 (9.1%)
Other Hispanic	68 (6.8%)	38 (7.6%)
Non-Hispanic Asian	27 (2.7%)	18 (3.6%)
Non-Hispanic Black	286 (28.8%)	141 (28.4%)
Non-Hispanic White	490 (49.3%)	225 (45.3%)
Other Race	46 (4.6%)	30 (6.0%)
Education level, n (%)			0.4853
Less than 9th grade	77 (7.7%)	49 (9.9%)
9–11th grade	169 (17.0%)	90 (18.1%)
High school graduate	303 (30.5%)	145 (29.2%)
Some college or AA degree	324 (32.6%)	147 (29.6%)
College graduate or above	121 (12.2%)	66 (13.3%)
Smoking, n (%)			0.5349
Yes	616 (62.0%)	299 (60.2%)
No	378 (38.0%)	198 (39.8%)
Hypertension, n (%)			0.8513
Yes	736 (74.0%)	365 (73.4%)
No	258 (26.0%)	132 (26.6%)
Diabetes, n (%)			0.6017
Yes	321 (32.3%)	169 (34.0%)
No	636 (64.0%)	306 (61.6%)
Borderline	37 (3.7%)	22 (4.4%)
Body Mass Index (BMI)			0.3997
< 25	204 (20.5%)	117 (23.5%)
>= 25, < 30	319 (32.1%)	156 (31.4%)
>= 30	471 (47.4%)	224 (45.1%)
Waist Circumference (WC)			0.5934
High	554 (55.7%)	269 (54.1%)
Normal	440 (44.3%)	228 (45.9%)
Choline Intake Quartile, n (%)			< 0.001
Q1	274 (27.6%)	170 (34.2%)
Q2	230 (23.1%)	133 (26.8%)
Q3	246 (24.7%)	110 (22.1%)
Q4	244 (24.5%)	84 (16.9%)
