# Supplementary material for: Choline consumption reduces CVD risk via body composition modification
Source: Sci Rep. 2024 Jul 12;14:16152. doi: 10.1038/s41598-024-66039-4 (PMC11245612; doi:10.1038/s41598-024-66039-4)
Supplement: Supplementary file 1 — Supplementary Information. [file 41598_2024_66039_MOESM1_ESM.zip › Table S2.xlsx]

## Sheet: Sheet1
	Normal (< 102)	High (>= 102)
Cholin intake quartile
p value	0.6494	< 0.001
Quartile1	Ref.	Ref.
Quartile2	0.95 (0.61, 1.46)	0.90 (0.60, 1.34)
p value	0.7994	0.6023
Quartile3	0.75 (0.48, 1.18)	0.66 (0.44, 1.00)
p value	0.2137	0.0517
Quartile4	0.90 (0.55, 1.46)	0.36 (0.23, 0.57)
p value	0.6732	< 0.001
